# Supplementary material for: Aberrantly Expressed Small Noncoding RNAome in Keloid Skin Tissue
Source: Front Genet. 2022 Apr 13;13:803083. doi: 10.3389/fgene.2022.803083 (PMC9045488; doi:10.3389/fgene.2022.803083)
Supplement: Supplementary file 1 [file Table2.XLS]

## Sheet: 引物合成订购表
Primer name	Primer sequence
DQ580215	CCGTGAGAATCTAATGCCTGATGATCT
DQ600186	TACCATGTCTGGACGTGGCAA
DQ589613	TGGGTGTCAGAGTGAGACCTT
DQ597971	TATAGGCCGGTTAGCTCAGTTGG
DQ598190	GGGGGTGTAGCTCAGTGG
DQ590030	TGGTCTCGAACTCCTGACCTC
DQ590835	TGTAGTGCGCTATGCCGATC
DQ577008	TATCGGCATCAATATGGTGACCTCC
DQ584698	TGCCCCCATGTCTAACAACATG
DQ592932	CCCCCCACTGCTAAATTTGACTG
DQ582264	CAGAGTGTAGCTTAACACAAAGCACC
DQ597482	GCTAAAAGAGCACACCCGTCTATG
DQ592931	CCCCCCACTGCTAAATTTGACTG
DQ571003	AGCCTGAGCAACATAGCGAGA
DQ570940	TATAGCAGTTGAACATGGGTCAGTCG
DQ597110	TATATATAGCAGAGTGGCGCAGCG
DQ597347	TATATAGCCCGGCTAGCTCAGTC
DQ575660	TCCCTGGTGGTCTAGTGGTTAG
DQ598677	GTTTCCGTAGTGTAGTGGTCATCAC
DQ571812	ATTGGTGGTTCAGTGGTAGAATTCTCG
DQ570956	AGCATTGGTGGTTCAGTGGTAGAATT
DQ590548	TATGGTTCAGTGGTAGAATTCTCGCC
DQ571813	ATTGGTGGTTCAGTGGTAGAATTCTCG
DQ597215	GCATTGGTGGTATAGTGGTAAGCATAG
DQ595023	TATTGCAAGCAACACTCTGTGGC
DQ598130	GGGCATACTCGTAGACCTTGCC
DQ594465	TTCCGTAGTGTAGTGGTTATCACGTTC
DQ597916	GGCATTGGTGGTTCAGTGGTA
DQ597218	GCATTGGTGGTTCAGTGGTAGAATTC
DQ570992	TATATAGCCCGGCTAGCTCAGTC
DQ571031	AGCGTTGGTGGTATAGTGGTGA
DQ597975	GGCCGTGATCGTATAGTGGTTAGTAC
DQ576200	CGCGTCCTCATTAGTATAGTGGTGAG
DQ597341	GCCCGGATGATCCTCAGTG
DQ597403	GCCTGGGTAGCTCAGTCG
hsa-miR-656-5p	AGGTTGCCTGTGAGGTGTTC
hsa-miR-5571-3p	TGTCCTAGGAGGCTCCTCTG
hsa-novel-30-mature	CGCCGTTTTTTGCTGGAACATTTCT
hsa-miR-212-3p	TATAACAGTCTCCAGTCACGGCC
hsa-miR-483-5p	AAGACGGGAGGAAAGAAGGGA
hsa-miR-887-5p	TCTTGGGAGCCCTGTTAGACTC
hsa-miR-876-5p	CGCTGGATTTCTTTGTGAATCACCA
hsa-miR-323b-3p	CCCAATACACGGTCGACCTC
hsa-miR-216a-5p	CCTAATCTCAGCTGGCAACTGTG
hsa-miR-122-5p	CGTGGAGTGTGACAATGGTGTTTG
hsa-miR-369-5p	CGCAGATCGACCGTGTTATATTCG
hsa-miR-154-3p	CGCAATCATACACGGTTGACCTATT
hsa-novel-89-mature	CGCGCGATTTTTATTGCCACAAC
hsa-miR-202-5p	GCGCGTTCCTATGCATATACTTCTTTG
hsa-miR-380-3p	CGCCGTATGTAATATGGTCCACATCTT
hsa-miR-433-5p	CGTACGGTGAGCCTGTCATTATTC
hsa-miR-483-3p	TCACTCCTCTCCTCCCGTC
hsa-miR-424-3p	CAAAACGTGAGGCGCTGCTAT
hsa-miR-496	CGCTGAGTATTACATGGCCAATCTC
hsa-miR-450a-5p	CGCGTTTTGCGATGTGTTCCTAATAT
hsa-miR-618	CGCAAACTCTACTTGTCCTTCTGAGT
hsa-novel-41-mature	CGCTAGCTTATCGGGCTGATG
hsa-miR-382-3p	GCGAATCATTCACGGACAACACTT
hsa-miR-605-3p	CGCGAGAAGGCACTATGAGATTTAGA
hsa-miR-379-3p	CGCGTATGTAACATGGTCCACTAACT
hsa-miR-212-5p	CACCTTGGCTCTAGACTGCTTACT
hsa-miR-200c-3p	CCTAATACTGCCGGGTAATGATGGA
hsa-miR-182-5p	TCTTTGGCAATGGTAGAACTCACACT
hsa-miR-183-5p	CGCTATGGCACTGGTAGAATTCACT
hsa-miR-221-3p	AGCTACATTGTCTGCTGGGTTTC
hsa-miR-6510-3p	CACCGACTCTGTCTCCTGC
hsa-miR-135a-5p	CCGCGTATGGCTTTTTATTCCTATGTG
hsa-miR-210-3p	CTGTGCGTGTGACAGCG
hsa-miR-200a-5p	CATCTTACCGGACAGTGCTGG
hsa-miR-141-5p	GCCATCTTCCAGTACAGTGTTGG
hsa-miR-205-3p	GCCGATTTCAGTGGAGTGAAGTTC
hsa-miR-4520-3p	CTTGGACAGAAAACACGCAGGAA
hsa-miR-412-5p	CCTGGTCGACCAGTTGGAAAGTAAT
hsa-miR-205-5p	TCCTTCATTCCACCGGAGTCT
hsa-miR-27a-5p	AGGGCTTAGCTGCTTGTGAG
hsa-novel-84-mature	ATAACTGAGCTTCCTCTTGCAGC
hsa-miR-944	GCGCGAAATTATTGTACATCGGATGAG
hsa-miR-4742-5p	CCGTCAGGCAAAGGGATATTTACAGA
hsa-miR-203a-3p	CGCGTGAAATGTTTAGGACCACTAG
hsa-miR-3659	TGAGTGTTGTCTACGAGGGCA
hsa-miR-222-5p	GCTCAGTAGCCAGTGTAGATCCT
hsa-miR-6512-5p	CGCTACCATTAGAAGAGCTGGAAGA
hsa-miR-3127-5p	ATCAGGGCTTGTGGAATGGG
hsa-miR-934	CGTGTCTACTACTGGAGACACTGG
hsa-novel-25-mature	GCGTTCAGTTGTTCAACCAGTTACA
hsa-miR-23a-5p	TATAGGGGTTCCTGGGGATGG
ENSG00000206947F	TGAGCCACTGTAAATTGAGATGAAG
ENSG00000206947R	TGTCTAGTCCATGCAGAAGATATGA
ENSG00000202363F	GCTTGGAGTTGAGGCTACTGACTG
ENSG00000202363R	CACACTACCTACACTTGCGAGTTCA
ENSG00000200087F	AGGCTCTGTCCAAGTGGCATAGG
ENSG00000200087R	CAGGACTCTGGGAAGCTGTAGGAAT
ENSG00000207405F	GCATAGTTGCACTTGGCTTCACC
ENSG00000207405R	CCATCCGAGGTCCTGAGGAGAT
ENSG00000207165F	GCCAATTAAGCCGACTGAGTTCCT
ENSG00000207165R	TCCCTTAGAGCAACCCATACAACCA
ENSG00000201772F	TCAGTGCCCGTTTCTGTCATAGC
ENSG00000201772R	ACTGTCCACAGCCAAACTTATCCC
ENSG00000239002F	TCAAGGCTGTTGTGATTCAGTTGGT
ENSG00000239002R	ACATGCCCTGTTCCTACTCTCTCA
ENSG00000206760F	TTCTGAGTGTCGGAAGTGTGCTAT
ENSG00000206760R	AGAGGCAAGCTCTACTGGTGTTAG
ENSG00000201457F	ATTCCTTGCTGCCTCGTGCC
ENSG00000201457R	CCTGTCTGGATTTCCTCTGCTCATT
ENSG00000249020F	TACTCGTAGACCTTGCCTGACTGT
ENSG00000249020R	AGCCACTGATGAAGCTGGTTAGAG
ENSG00000272533F	AGCAACACTCTGTGGCAGATGAT
ENSG00000272533R	AGAGAACACCGGAATAGGTTAGACT
ENSG00000274266F	GGCTCTGTCCAAGTGGCGTA
ENSG00000274266R	ACTCTGGGAAGCTGTAGGAATATGC
ENSG00000201785F	TTATTTGAAACAGGAGCACCTCAGT
ENSG00000201785R	TGGGTGATAGATAAGAGTCGTCCTT
ENSG00000201129F	GACCTTGTCTGACTGTGCTCATG
ENSG00000201129R	ACTCCACATTACTCTTGCATACACT
ENSG00000209482F	TGTTCGTTGATGAGGCTCAGAGTG
ENSG00000209482R	CAGAAGGAAGGCAGTAGAGAATGGT
ENSG00000206620F	GGTCAATGATGAGTTGGCATGTATT
ENSG00000206620R	CAGGTCTCAGAGTAATTCTAGAGCT
ENSG00000200496F	CCGTTTGGAGGGCAGATAGAACAT
ENSG00000200496R	TCAGATAGGAGCAATCAGGGTGTTG
ENSG00000275996F	TGACAAGCATATGGCTGAACTT
ENSG00000275996R	CTTCTCAGTAGTAAGATGACATCAC
ENSG00000199477F	GCATCCACTGATAGACCTTGAACAA
ENSG00000199477R	CCGCCACAAAGACAGACAGAAAG
ENSG00000239043F	TGGCAACTGTGATGAAAGATTTGGT
ENSG00000239043R	TGGCAACATCAGTTTAGAGGGACT
ENSG00000254341F	GCTGGCACAATGATGACTTAA
ENSG00000254341R	TTTCTTCAAAGACAACCTCAGC
ENSG00000221740F	GCCAAGGATGAGAACTCTAATCTGA
ENSG00000221740R	AATCCATCACAGCAGAAGCACATAA
ENSG00000212607F	GCCGAGACTAGAGTCACATCCTG
ENSG00000212607R	CCACCAGTGAATCAAGACCAGTAGA
ENSG00000200026F	TTGGAGGGCAGATAGAACATGATGA
ENSG00000200026R	AAGTCCTGATTAGGCAGAGGCATT
ENSG00000212283F	GCCGAATTGCAGTGTCTCCATCAG
ENSG00000212283R	GAGGTCAGACTAGTGGTTCGCTTCA
ENSG00000222370F	AGTGTTAAGTTCAGTTCAGGGTAGC
ENSG00000222370R	CCTAGCCAGTTTCAATGTTCCAAAG
ENSG00000200320F	GCTAAGTGCTGTGTTGTCGTTCC
ENSG00000200320R	ATGTATGAGACCAAGCGTCCCTG
ENSG00000277194F	TGTCTTACTCTCTGTCCTAGTCCCA
ENSG00000277194R	AGCCAGTCCCAGTGGGTTCA
ENSG00000206903F	ACCTGTCAAGTGTGGCAGTCTC
ENSG00000206903R	TGTGCAAGTCAGAATCTGATACCAA
ENSG00000207297F	CGATGATGAGTGAAGTAGAGCCTGA
ENSG00000207297R	CCAACAGTGAAGCAATGGCAATACC
ENSG00000207093F	GGATCGATGATGAGTCCTCCAAA
ENSG00000207093R	CGATGAGAACGACGGTATGAGTT
ENSG00000207392F	TCCCATTTATTTGCTGCTTGTAGTC
ENSG00000207392R	GCGTATAACTGCTCGTATCACTGT
ENSG00000200463F	CGGAGGGCAGATTAGAACATGATGA
ENSG00000200463R	GCAAGTCCTGATTACGCAGAGAC
ENSG00000207245F	TGGAAACCTTGGAAATCTGAAC
ENSG00000207245R	GCTCACAGAAGTGTCTTGGT
ENSG00000251815F	ATGGATCTCATCGGAATCTGAACAA
ENSG00000251815R	AGAAGTGGCACAGAAATGATTTGGT
ENSG00000212134F	TGGACAAAGATTTATAGACAGGTGC
ENSG00000212134R	TCATACCGAACAATGAGTTCTGGG
ENSG00000206688F	ACATTCCTTGGAAAGCTGAACA
ENSG00000206688R	GACGAGGATGACGGTATAGAGT
ENSG00000200972F	TTCCGTGGAGAGAAACAAATCAGT
ENSG00000200972R	CCCAGGGCAAGGCTTACAAA
ENSG00000206832F	ATACAGAGAAGATTAGCACAGTCCC
ENSG00000206832R	AATATGGAACGCTTCACGAATTTGC
ENSG00000251754F	AGAACAACATCGAGAAGATGAGCGT
ENSG00000251754R	GTGTGTGCCAGCCTGTGTAGGT
ENSG00000202347F	CTGGCAGGAGAGATACCATCATCAT
ENSG00000202347R	ACCACAGGCGTCAGCACATC
ENSG00000201317F	GCAGTATCGTAGCCAGTGAGGTT
ENSG00000201317R	CAATTAGCAATAATTGCGCCTCGGA
ENSG00000251748F	GCTGTCCAAGGATTGCATAACAAGG
ENSG00000251748R	GAGTGTTGTGTAGGCATTAGCAGTG
ENSG00000222327F	AATTGGAACGATACAGAGACTAGCA
ENSG00000222327R	GCATGTCATACTTGCACAGGGAT
ENSG00000278374F	TTATCCGAGGCGTGATTATTGCTAA
ENSG00000278374R	TGTGGAAGAAGTGTTTATTCAAGGG
ENSG00000238936	CGTGTGATGAAATCACCCCAAATAGCTG
ENSG00000238317	CCTCGGCCGTGTTCAATGATGATTTCTA
ENSG00000221066	CCTGGACACAGTTTTTGCCTTATGAATCTG
ENSG00000202031	TCTGCTACTGAAGGGAGAGAGATGAGA
ENSG00000202314	GCGATGTTATGATGATGGGCGAAATGT
ENSG00000207500	CGCCTTGCTTGAAGCAATGTGAAAAACA
ENSG00000202400	CGCCGAGCACAAATGATGAATAACAAAGG
ENSG00000275662	CGTGGACCAATGATGAGACAGTGTT
ENSG00000206727	TGGATCGATGATGAGTCCCCCATAA
ENSG00000202529	CCGGCTCAAAATGATGAGATTCCACTT
ENSG00000202335	CGCTACGTACAGATTCAGCTTCTGAG

## Sheet: 纯化方法说明
<快速合成>							<不同纯化方法的应用>
对应DNA长度	纯化方法	合成产量			合成周期		应用	纯化方法
		单价（元）						HAP	PAGE	ULTRAPAGE	HPLC	HPLC_CE(IVD)
		2 OD	5 OD	10 OD			普通PCR/RT-PCR	√	√	√	√	√
11~59 mer	HAP	1.2/base	1.5/base	1.8/base	1~2个工作日		测序	√	√	√	√	√
<基本合成>							全基因合成	√	√	√	√	√
对应DNA长度	纯化方法	合成产量			合成周期		多重PCR/定量PCR	√	√	√	√	√
		单价（元）					诊断PCR扩增	√	√	√	√	√
		2 OD	5 OD	10 OD			亚克隆，点突变		√	√	√	√
1~10 mer	HPLC*	2.5/base	3.2/base	5/base	4~5个工作日		基因构建/RNA干扰		√	√	√	√
11~59 mer	PAGE	1.6/base	2.2/base	2.8/base	2~3个工作日		PCR产物用于克隆表达研究或基因重组等			√	√	√
11~59 mer	ULTRAPAGE	1.8/base	2.5/base	3.2/base	2~3个工作日		反义核酸				√	√
11~59 mer	HPLC*	1.8/base	2.5/base	3.2/base	4~5个工作日		修饰或标记引物/化学或物理应用				√	√
11~59 mer	HPLC_CE*(IVD**)	1.8/base	2.5/base	3.2/base	4~5个工作日		体外诊断应用					√
60~69 mer	ULTRAPAGE	3/base	4/base	8/base	4~5个工作日		"√"表示推荐的纯化方式
70~99 mer	ULTRAPAGE	4/base	5/base	10/base	4~5个工作日		质谱图
≥100 mer	ULTRAPAGE	6/base	7/base	14/base	5~7个工作日
60~69 mer	HPLC*	3/base	4/base	8/base	4~5个工作日
70~99 mer	HPLC*	4/base	5/base	10/base	4~5个工作日
≥100 mer	HPLC*	6/base	7/base	14/base	5~7个工作日
备注：
*需额外收取纯化费用；
**:in vitro diagnostic products，体外诊断产品；
HAP 纯化和PAGE 纯化的DNA 产品免费提供电子版质谱检测报告（网上下载）
ULTRAPAGE 纯化和HPLC 纯化的DNA 产品免费提供质谱检测报告
HPLC_CE(IVD) 纯化的DNA 产品免费提供质谱检测报告和毛细管电泳检测报告
额外收取费用的纯化方式
项目描述	纯化方法	合成产量			合成周期
		单价（元）
		2 OD	5 OD	10 OD
DNA纯化	HPLC*	30/纯化	40/纯化	60/纯化	4~5个工作日
	HPLC_CE*(IVD**)	80/纯化	90/纯化	110/纯化	4~5个工作日

## Sheet: 修饰名称
5’端修饰	3’端修饰	两端修饰	中间修饰	中间修饰代码	中间修饰碱基
5`6-FAM	3`6-FAM	5`6-FAM，3`BHQ1	1-Me-dA	/i1-MedA/	A
5`Acrydite	3`Alexa Fluor 488	5`6-FAM，3`BHQ2	N6-Me-dA	/6-MedA/	A
5`Alexa Fluor 488	3`AMCA	5`6-FAM，3`Dabcyl	2-Aminopurine	/i2-Amp/	A
5`AMCA	3`Azide(N3)	5`6-FAM，3`Eclipse	deoxyInosine (dI)	/ideoxyI/	I
5`Azide(N3)	3`BHQ1	5`6-FAM，3`TAMRA-N	deoxyUridine (dU)	/ideoxyU/	U
5`BHQ1	3`BHQ2	5`CY3，3`BHQ2	5-Aza-2`-deoxycytidine	/i5-AzadC/	C
5`BHQ2	3`BHQ-3	5`CY3，3`Dabcyl-N	5-Bromo dU	/i5Br-dU/	U
5`Biotin	3`Biotin	5`CY5，3`BHQ2	5-Hydroxmethyl dC	/55HydMe-dC/	C
5`Biotin-TEG	3`Biotin-TEG	5`CY5,3`BHQ-3	5-Methyl dC	/i5MedC/	C
5`C3 Spacer	3`C3 Spacer	5`CY5，3`Dabcyl	8-OXO-dG	/i8oxodG/	G
5`CHCH	3`C6 Spacer	5`CY5.5，3`BHQ2	Int 6-FAM-dT	/i6FAMdT/	T
5`CHO	3`CHCH	5`HEX，3`BHQ1	Int Azide-dT	/iAzidedT/	T
5`COOH	3`Cholesteryl	5`HEX，3`BHQ2	Int BHQ1 dT	/iBHQ1dT/	T
5`Cy3	3`Cy3	5`HEX，3`Dabcyl	Int BHQ2 dT	/iBHQ2dT/	T
5`Cy5	3`Cy5	5`HEX，3`Eclipse	Int Biotin dT	/iBiodT/	T
5`CY5.5	3`CY5.5	5`HEX，3`TAMRA	Int CHCH-dT	/iCHCHdT/	T
5`Dabcyl	3`Dabcyl	5`JOE，3`BHQ1	Int Cy3-dT	/iCy3dT/	T
5`DBCO	3`DBCO	5`JOE，3`BHQ2	Int Cy5-dT	/iCy5dT/	T
5`Desthio Biotin	3`ddC	5`JOE，3`Dabcyl-N	Int Dabcyl-dT	/iDabcyldT/	T
5`Desthio Biotin-TEG	3`Desthio Biotin	5`JOE，3`TAMRA-N	Int DBCO dT	/iDBCOdT/	T
5`Dig	3`Desthio Biotin-TEG	5`Quasar 670，3`BHQ2	Int Desthio Biotin dT	/iDesBiodT/	T
5`Dithiol	3`Dig	5`ROX，3`BHQ2	Int Dig dT	/iDigdT/	T
5`Dual Biotin	3`Dithiol	5`ROX，3`Dabcyl	Int Ferrocene dT	/iFcdT/	T
5`Ferrocene	3`Eclipse	5`ROX，3`Eclipse	Int HEX-dT	/iHEXdT/	T
5`HEX	3`Ferrocene	5`TAMRA，3`BHQ2	Int JOE-dT	/iJOEdT/	T
5`HS-SH C6	3`HEX	5`TAMRA，3`Dabcyl	Int Methylene Blue dT	/iMeBluedT/	T
5`JOE	3`HS-SH C3	5`TAMRA，3`Eclipse	Int NH2 C6 dT	/iNH2C6dT/	T
5`Methylene Blue	3`HS-SH C6	5`TET，3`BHQ1	Int ROX-dT	/iROXdT/	T
5`NH2 C12	3`Inverted dT	5`TET，3`BHQ2	Int TAMRA-dT	/iTAMdT/	T
5`NH2 C6	3`JOE	5`TET，3`Dabcyl	Int TET-dT	/iTETdT/	T
5`P	3`Methylene Blue	5`TET，3`TAMRA	Int Texas Red-dT	/iTexRddT/	T
5`Pyrene	3`NH2 C6	5`Texas Red，3`BHQ2	RNA	/rA/	A
5`Quasar 670	3`NH2 C7	5`Texas Red，3`Dabcyl	RNA	/rG/	G
5`ROX	3`P	5`VIC，3`BHQ1	RNA	/rC/	C
5`SH C6	3`Quasar 670	5`VIC，3`BHQ2	RNA	/rU/	U
5`Spacer 18	3`ROX	5`6-FAM，3`BHQ-X	XNA	/iXNA_A/	A
5`TAMRA	3`SH C3	5`CY3，3`BHQ-X	XNA	/iXNA_G/	G
5`TET	3`SH C6	5`CY5，3`BHQ-X	XNA	/iXNA_C/	C
5`Texas Red	3`TET	5`HEX，3`BHQ-X	XNA	/iXNA_T/	T
5`triple Biotin	3`Texas Red	5`JOE，3`BHQ-X	2F-RNA	/i2FA/	A
5`triple SH	3`-dG-Q	5`ROX，3`BHQ-X	2F-RNA	/i2FC/	C
5`Triple TAMRA	3`-dT-Q	5`TET，3`BHQ-X	2F-RNA	/i2FG/	G
5`VIC	3`BHQ-X	5`VIC，3`BHQ-X	2F-RNA	/i2FU/	U
5`Maleimide	3`MGB	5`6-FAM，3`MGB	2`-O-Methyl	/i2OMeA/	A
5`Ru	3`Maleimide	5`CY3，3`MGB	2`-O-Methyl	/i2OMeC/	C
5`NED	3`Ru	5`CY5，3`MGB	2`-O-Methyl	/i2OMeG/	G
5`Atto 425	3`Atto 425	5`HEX，3`MGB	2`-O-Methyl	/i2OMeU/	U
5`Cy7		5`JOE，3`MGB	2`-O-Methyl	/i2OMeN/	N
		5`ROX，3`MGB	2`-O-Methyl	/i2OMeR/	R
		5`TET，3`MGB	2`-O-Methyl	/i2OMeY/	Y
		5`VIC，3`MGB	2`-O-Methyl	/i2OMeM/	M
		5`TAMRA，3`MGB	2`-O-Methyl	/i2OMeK/	K
			2`-O-Methyl	/i2OMeS/	S
			2`-O-Methyl	/i2OMeH/	H
			2`-O-Methyl	/i2OMeB/	B
			2`-O-Methyl	/i2OMeD/	D
			2`-O-Methyl	/i2OMeV/	V
			2`-O-Methyl	/i2OMeW/	W
			5-Nitroindole	/i5NitInd/
			Azobenzene	/iAbz/
			C12 Spacer	/iSpC12/
			C3 Spacer	/iSpC3/
			C6 Spacer	/iSp6/
			Spacer 18	/iSp18/
			Spacer 9	/iSp9/
			Int Cy3	/iCy3/
			Int Dithiol	/iDTPA/
			PC-Linker	/iPCLink/
			Phosphorothioate	*
			Pyrrolo-dC	/iPyrrolodC/
			Int Uni-Link Amino	/iUniAmM/
			Int HS-SH C6	/iHS-SH/
			dSpacer	/idSp/
			Int Symmetric	/iSymmetric/

## Sheet: 填写示例
OD量下单填写示例：
ID(此处无需填写)	Primer名称	序列(5'to3')	碱基数	分装管数	提供总量(OD)	纯化方法	nmoles	5'端修饰	3'端修饰	5'端和3’端双标记修饰
01	P1	AGCTAGCTAGCTAGCTAGCT	20	1	2	HAP
02	P2	GCATGCATGCATGCATGCAT	20	1	5	ULTRAPAGE
03	P3	CAGTCAGTCAGTCAGTCAGT	20	1	10	HPLC
nmoles下单填写示例：
ID(此处无需填写)	Primer名称	序列(5'to3')	碱基数	分装管数	提供总量(OD)	纯化方法	nmoles	5'端修饰	3'端修饰	5'端和3’端双标记修饰
01	P1	AGCTAGCTAGCTAGCTAGCT	20	1		HAP	10
02	P2	GCATGCATGCATGCATGCAT	20	1		ULTRAPAGE	25
03	P3	CAGTCAGTCAGTCAGTCAGT	20	1		HPLC	50
5'端修饰填写示例：
ID(此处无需填写)	Primer名称	序列(5'to3')	碱基数	分装管数	提供总量(OD)	纯化方法	nmoles	5'端修饰	3'端修饰	5'端和3’端双标记修饰
01	P1	AGCTAGCTAGCTAGCTAGCT	20	1	2	HPLC		5`6-FAM
02	P2	GCATGCATGCATGCATGCAT	20	1	5	HPLC		5`Biotin
03	P3	CAGTCAGTCAGTCAGTCAGT	20	1	10	HPLC		5`NH2 C6
3'端修饰填写示例：
ID(此处无需填写)	Primer名称	序列(5'to3')	碱基数	分装管数	提供总量(OD)	纯化方法	nmoles	5'端修饰	3'端修饰	5'端和3’端双标记修饰
01	P1	AGCTAGCTAGCTAGCTAGCT	20	1	2	HPLC			3`P
02	P2	GCATGCATGCATGCATGCAT	20	1	5	HPLC			3`Dig
03	P3	CAGTCAGTCAGTCAGTCAGT	20	1	10	HPLC			3`SH C6
5'端和3’端双标记修饰填写示例：
ID(此处无需填写)	Primer名称	序列(5'to3')	碱基数	分装管数	提供总量(OD)	纯化方法	nmoles	5'端修饰	3'端修饰	5'端和3’端双标记修饰
01	P1	AGCTAGCTAGCTAGCTAGCT	20	1	2	HPLC				5`6-FAM，3`BHQ1
02	P2	GCATGCATGCATGCATGCAT	20	1	5	HPLC				5`HEX，3`BHQ1
03	P3	CAGTCAGTCAGTCAGTCAGT	20	1	10	HPLC				5`CY5，3`BHQ2
中间修饰填写示例：
ID(此处无需填写)	Primer名称	序列(5'to3')	碱基数	分装管数	提供总量(OD)	纯化方法	nmoles	5'端修饰	3'端修饰	5'端和3’端双标记修饰
01	P1	AGCTAGCAGC/iSp18/TAGCTAGCT	19	1	2	HPLC
02	P2	GCA/i6FAMdT/GCATGCATGCA/iBHQ1dT/GCAT	20	1	5	HPLC
03	P3	/i2OMeA/*A*GTCAGT/i5MedC/AGT/i5MedC/AGTCA*G*/i2OMeC/	20	1	10	HPLC
