# Supplementary material for: Aberrantly Expressed Small Noncoding RNAome in Keloid Skin Tissue
Source: Front Genet. 2022 Apr 13;13:803083. doi: 10.3389/fgene.2022.803083 (PMC9045488; doi:10.3389/fgene.2022.803083)
Supplement: Supplementary file 2 [file DataSheet3.XLSX]

## Sheet: Sheet1
name	sequence
hU7	TGCGCAGTGTTACAGCTCTTTTAGAAT
DQ580215	CCGTGAGAATCTAATGCCTGATGATCT
DQ600186	TACCATGTCTGGACGTGGCAA
DQ589613	TGGGTGTCAGAGTGAGACCTT
DQ597971	TATAGGCCGGTTAGCTCAGTTGG
DQ598190	GGGGGTGTAGCTCAGTGG
DQ590030	TGGTCTCGAACTCCTGACCTC
DQ590835	TGTAGTGCGCTATGCCGATC
DQ577008	TATCGGCATCAATATGGTGACCTCC
DQ584698	TGCCCCCATGTCTAACAACATG
DQ592932	CCCCCCACTGCTAAATTTGACTG
DQ582264	CAGAGTGTAGCTTAACACAAAGCACC
DQ597482	GCTAAAAGAGCACACCCGTCTATG
DQ592931	CCCCCCACTGCTAAATTTGACTG
DQ571003	AGCCTGAGCAACATAGCGAGA
DQ570940	TATAGCAGTTGAACATGGGTCAGTCG
DQ597110	TATATATAGCAGAGTGGCGCAGCG
DQ597347	TATATAGCCCGGCTAGCTCAGTC
DQ575660	TCCCTGGTGGTCTAGTGGTTAG
DQ598677	GTTTCCGTAGTGTAGTGGTCATCAC
DQ571812	ATTGGTGGTTCAGTGGTAGAATTCTCG
DQ570956	AGCATTGGTGGTTCAGTGGTAGAATT
DQ590548	TATGGTTCAGTGGTAGAATTCTCGCC
DQ571813	ATTGGTGGTTCAGTGGTAGAATTCTCG
DQ597215	GCATTGGTGGTATAGTGGTAAGCATAG
DQ595023	TATTGCAAGCAACACTCTGTGGC
DQ598130	GGGCATACTCGTAGACCTTGCC
DQ594465	TTCCGTAGTGTAGTGGTTATCACGTTC
DQ597916	GGCATTGGTGGTTCAGTGGTA
DQ597218	GCATTGGTGGTTCAGTGGTAGAATTC
DQ570992	TATATAGCCCGGCTAGCTCAGTC
DQ571031	AGCGTTGGTGGTATAGTGGTGA
DQ597975	GGCCGTGATCGTATAGTGGTTAGTAC
DQ576200	CGCGTCCTCATTAGTATAGTGGTGAG
DQ597341	GCCCGGATGATCCTCAGTG
DQ597403	GCCTGGGTAGCTCAGTCG
hsa-miR-656-5p	AGGTTGCCTGTGAGGTGTTC
hsa-miR-5571-3p	TGTCCTAGGAGGCTCCTCTG
hsa-novel-30-mature	CGCCGTTTTTTGCTGGAACATTTCT
hsa-miR-212-3p	TATAACAGTCTCCAGTCACGGCC
hsa-miR-483-5p	AAGACGGGAGGAAAGAAGGGA
hsa-miR-887-5p	TCTTGGGAGCCCTGTTAGACTC
hsa-miR-876-5p	CGCTGGATTTCTTTGTGAATCACCA
hsa-miR-323b-3p	CCCAATACACGGTCGACCTC
hsa-miR-216a-5p	CCTAATCTCAGCTGGCAACTGTG
hsa-miR-122-5p	CGTGGAGTGTGACAATGGTGTTTG
hsa-miR-369-5p	CGCAGATCGACCGTGTTATATTCG
hsa-miR-154-3p	CGCAATCATACACGGTTGACCTATT
hsa-novel-89-mature	CGCGCGATTTTTATTGCCACAAC
hsa-miR-202-5p	GCGCGTTCCTATGCATATACTTCTTTG
hsa-miR-380-3p	CGCCGTATGTAATATGGTCCACATCTT
hsa-miR-433-5p	CGTACGGTGAGCCTGTCATTATTC
hsa-miR-483-3p	TCACTCCTCTCCTCCCGTC
hsa-miR-424-3p	CAAAACGTGAGGCGCTGCTAT
hsa-miR-496	CGCTGAGTATTACATGGCCAATCTC
hsa-miR-450a-5p	CGCGTTTTGCGATGTGTTCCTAATAT
hsa-miR-618	CGCAAACTCTACTTGTCCTTCTGAGT
hsa-novel-41-mature	CGCTAGCTTATCGGGCTGATG
hsa-miR-382-3p	GCGAATCATTCACGGACAACACTT
hsa-miR-605-3p	CGCGAGAAGGCACTATGAGATTTAGA
hsa-miR-379-3p	CGCGTATGTAACATGGTCCACTAACT
hsa-miR-212-5p	CACCTTGGCTCTAGACTGCTTACT
hsa-miR-200c-3p	CCTAATACTGCCGGGTAATGATGGA
hsa-miR-182-5p	TCTTTGGCAATGGTAGAACTCACACT
hsa-miR-183-5p	CGCTATGGCACTGGTAGAATTCACT
hsa-miR-221-3p	AGCTACATTGTCTGCTGGGTTTC
hsa-miR-6510-3p	CACCGACTCTGTCTCCTGC
hsa-miR-135a-5p	CCGCGTATGGCTTTTTATTCCTATGTG
hsa-miR-210-3p	CTGTGCGTGTGACAGCG
hsa-miR-200a-5p	CATCTTACCGGACAGTGCTGG
hsa-miR-141-5p	GCCATCTTCCAGTACAGTGTTGG
hsa-miR-205-3p	GCCGATTTCAGTGGAGTGAAGTTC
hsa-miR-4520-3p	CTTGGACAGAAAACACGCAGGAA
hsa-miR-412-5p	CCTGGTCGACCAGTTGGAAAGTAAT
hsa-miR-205-5p	TCCTTCATTCCACCGGAGTCT
hsa-miR-27a-5p	AGGGCTTAGCTGCTTGTGAG
hsa-novel-84-mature	ATAACTGAGCTTCCTCTTGCAGC
hsa-miR-944	GCGCGAAATTATTGTACATCGGATGAG
hsa-miR-4742-5p	CCGTCAGGCAAAGGGATATTTACAGA
hsa-miR-203a-3p	CGCGTGAAATGTTTAGGACCACTAG
hsa-miR-3659	TGAGTGTTGTCTACGAGGGCA
hsa-miR-222-5p	GCTCAGTAGCCAGTGTAGATCCT
hsa-miR-6512-5p	CGCTACCATTAGAAGAGCTGGAAGA
hsa-miR-3127-5p	ATCAGGGCTTGTGGAATGGG
hsa-miR-934	CGTGTCTACTACTGGAGACACTGG
hsa-novel-25-mature	GCGTTCAGTTGTTCAACCAGTTACA
hsa-miR-23a-5p	TATAGGGGTTCCTGGGGATGG
hSNORA20L1F	TTGCTGCTTATAGTCTCACTGTGA
hSNORA20L1R	CAATGTCTAGTCCATGCAGAAGAT
hSNORA20F	TTTGCTGCTTGTAGTCTCACAGTG
hSNORA20R	TATCCCATGCGTATAACTGCTCGT
hSNORA62F	GCCGATGAACTCGCAAGTGTAGG
hSNORA62R	CCAGAGACCCTTGTGGTGTTAGC
hSNORA33F	AGCCAGCCAATGAATCTGCTTACC
hSNORA33R	AGCCATTCTCAGGGACCTTAACGA
hSNORA73AF	AAATAAAGCTGGGCCTCGTGTCTG
hSNORA73AR	GCTGTTTCCTGCATGGTTTGTCTC
hSNORA73BF	AGGCTCTGTCCAAGTGGCATAGG
hSNORA73BR	CGAGGCCCAGCTTCATCTTCAAC
hSNORA28F	AGCAACACTCTGTGGCAGATGAT
hSNORA28R	AACGGCTTGTCTCATGGGAGAGA
hSNORD3L45F	CGGCTCTTGATGTTGCTTTGCTG
hSNORD3L45R	TCCTTTCCTTCCCAGTCTCCCAAA
hSNORA62F	GCTTGGAGTTGAGGCTACTGACTG
hSNORA62R	GCACACTACCTACACTTGCGAGTT
hSNORA32F	TCTCATTTGCTGTGGACATGACCAT
hSNORA32R	AACTGTTCCCAATAAGCTGATTGCT
hSNORD127F	CACTGTGGCAACTGTGATGAAAGA
hSNORD127R	TGGCAACATCAGTTTAGAGGGACT
hSNORD43F	TGAACTTATTGACGGGCGGACAG
hSNORD43R	TCAGAACGTGACAATCAGCACAC
hSNORA64F	GCATAGTTGCACTTGGCTTCACC
hSNORA64R	CCATCCGAGGTCCTGAGGAGAT
hSNORA18F	TTCCTGTAGCCTGCACATCGTTG
hSNORA18R	CCACAGAGTTACTCTATGAGGCGTT
hSCARNA10F	TCAAGGCTGTTGTGATTCAGTTGGT
hSCARNA10R	CTTGTTGGTCTGCCCTTACAGTGAA
hSNORA17BF	AGTTGCTCTGCTGTGCCTGTG
hSNORA17BR	CCATAAACCATTCTCAGTGCCCACT
hSNORA28F	AAGCAACACTCTGTGGCAGATGAT
hSNORA28R	GCAAGCTCAAATTGTGTCAGACAGT
hSNORD92F	TTGTGGTTTCGACTCACTGAGAGT
hSNORD92R	AGACACAGCCAAGGAATTGTAGGT
hSNORA70F	GCCAATTAAGCCGACTGAGTTCCT
hSNORA70R	TCCCTTAGAGCAACCCATACAACCA
hSNORA5CF	TTCAGTGCCCGTTTCTGTCATAGC
hSNORA5CR	ACTGTCCACAGCCAAACTTATCCC
hSNORD21F	GCAGTCAGTAGTTGGTCCTTTGGTT
hSNORD21R	GCCATCAGTCCCGTCTTGAAACA
hSNORA55F	TCCCATTCCTTGCTGCCTCGT
hSNORA55R	ACCTGTCTGGATTTCCTCTGCTCAT
hSNORD118F	AACGTCTCTGCGTAATCAGGACTTG
hSNORD118R	TCAGACAGGAGCAATCAGGGTGTT
hSNORD113-7F	TGGATCAATGATGAGTATGCGTGGG
hSNORD113-7R	GGACCTCAGAGATACAGACAGGGTA
hSNORD93F	GGCCAAGGATGAGAACTCTAATCTG
hSNORD93R	AATCCATCACAGCAGAAGCACATAA
hSCARNA15F	TCCTTGAAATCAAGCTGACTCTGC
hSCARNA15R	GCAAACAAGACCTGTTCTATCTACC
hSNORD116-26F	ATGGATCTCATCGGAATCTGAACAA
hSNORD116-26R	AGAAGTGGCACAGAAATGATTTGGT
hSNORA20F	TTGCTGCTTGTAGTCTCACAGTGA
hSNORA20R	TTATCCCATGCGTATAACTGCTCGT
hSNORD118L3F	GGTGGGATCATCCTTACCTGTTTCT
hSNORD118L3R	CATCATGTTCTGATCTGCCCTCCAA
hSNORD49AF	ACTAATAGGAAGTGCCGTCAGAAGC
hSNORD49AR	TCAGACAGGAGTAGTCTTCGTCAGT
hSNORD66F	CCTCTGATGACTTCCTGTTAGTGCC
hSNORD66R	TCCTCAGTTCCATCATGGTGTCTCA
hSNORD103CF	ATACACACTTGCCCTCACTTAGACT
hSNORD103CR	GCTCAGAACAATGCTCTCATCAGT
hSNORD50BL1F	TCAATGATGAAACCTATCCCAAAGC
hSNORD50BL1R	ATCTCAGAAGCTGAATCTGTACGT
hSNORA74AF	ATCCAGCGGTTGTCAGCTATCCA
hSNORA74AR	GTAACACCATCACAGGCACCACAT
hSNORD22F	AGAGCCTGTAAAGGTGAACCCACT
hSNORD22R	ATCCCTCAGACAGTTCCTTCTGGAA
hSNORD114-12F	CGGCGTATGAGTCTTGGATGATGAA
hSNORD114-12R	GGACCTCAGAGTTCCAGACACGTA
hSNORD3L47F	CACGCCTGTAATCCCAGCACTTT
hSNORD3L47R	ACCTCAGATGATCCGCCCACTT
hSNORD1CF	GCTGAGCTGAGGATGATTTAAAGTT
hSNORD1CR	AGCAAGTCAGACCTCCTCACAAA
hSNORA24F	GCAGTCTCCCTTCCTAGCCATG
hSNORA24R	GGTGACAGCTTTGCCAATAAACAAG
hSCARNA11F	GACACACAGCAATTCCCTCTCAGTT
hSCARNA11R	GTGCCTTTAAGAGCCAGCCCTATTC
hSCARNA7F	GTGTGCTTGTGGTGGCTATGGAA
hSCARNA7R	GGCTAGTTAGGTGAGCTGTTCTTGG
hSNORA24BF	AAGTGTGGCAGTCTCCCTTCCTT
hSNORA24BR	ATGGTGACAGCTTTGCTGGTAAACA
hSNORA14BF	GGTAGCTTCGTTCTAAGTGCTTCCA
hSNORA14BR	TGAAATAAGACTGAGCCACGGGAGA
hSNORA36BF	GGGTAGCTTCCCTGCTCTGTTAA
hSNORA36BR	TTCCCTAGCCAGTTTCAATGTTCCA
hSNORD38BF	TTGTCCAGTTCTGCTACTGACAGT
hSNORD38BR	TCCTCAGACACACTTTATCTTCACT
hSNORD15BF	TTCAGTGATGACACGATGACGAGTC
hSNORD15BR	CTGACAAGGACCAAGAGCAGGAC
hSNORD31F	CACCAGTGATGAGTTGAATACCG
hSNORD31R	ACCTTTCAGTCACACATTGATCAGA
hSNORD100F	ATGATGACAACTGGCTCCCTCTACT
hSNORD100R	GGGTGACATGGCAGTTTCCTCAT
