# Supplementary material for: Aberrantly Expressed Small Noncoding RNAome in Keloid Skin Tissue
Source: Front Genet. 2022 Apr 13;13:803083. doi: 10.3389/fgene.2022.803083 (PMC9045488; doi:10.3389/fgene.2022.803083)
Supplement: Supplementary file 4 [file DataSheet4.XLS]

Sample	Reads_count	Uniq_reads_count	Bases_count	Average_length	Q10	Q20	Q30	GC_percentage
NC1	9562698	290564	253947531	26.56	100.00%	98.81%	98.39%	47.88%
NC2	9244958	248877	247215902	26.74	100.00%	98.51%	97.99%	47.72%
NC3	10351035	342164	276800653	26.74	100.00%	98.79%	98.37%	47.95%
keloid1	10281946	300365	236359721	22.99	100.00%	98.71%	98.26%	44.57%
keloid2	11038351	327759	253908759	23.00	100.00%	98.77%	98.35%	44.78%
keloid3	10592217	290345	242958358	22.94	100.00%	98.76%	98.34%	44.81%
