# Supplementary material for: Aberrantly Expressed Small Noncoding RNAome in Keloid Skin Tissue
Source: Front Genet. 2022 Apr 13;13:803083. doi: 10.3389/fgene.2022.803083 (PMC9045488; doi:10.3389/fgene.2022.803083)
Supplement: Supplementary file 5 [file Table1.XLSX]

## Sheet: Sheet1
Donor	Tissue	Location	Etiology	Age	Duration	Gender
1	keloid	Chest	Folliculitis	48	3	Female
2	keloid	Neck	Surgery	53	3	Female
3	keloid	Chest	Surgery	69	5	Female
4	Normal skin	Abdomen		37		Female
5	Normal skin	Abdomen		40		Female
6	Normal skin	Abdomen		49		Female
7	Keloid+Normal skin	Foot	Surgery	38	1	Female
8	Keloid+Normal skin	Thigh	Trauma	22	2	Female
9	Keloid+Normal skin	Chest	Chicken pox	25	10	Female
10	Keloid+Normal skin	Chest	Surgery	64	12	Female
11	Keloid+Normal skin	Foot	Surgery	31	1	Male
12	Keloid+Normal skin	Post auricular	Surgery	33	1	Female
13	Keloid+Normal skin	Hand	Surgery	47	2	Male
14	Keloid+Normal skin	Head	Trauma	5	2	Male
15	Keloid+Normal skin	Neck	Scald	5	2	Female
16	Keloid+Normal skin	Chest	Scald	16	2	Female
17	Keloid+Normal skin	Chest	Trauma	21	1	Female
18	Keloid+Normal skin	Chest	Trauma	59	1	Female
19	Keloid+Normal skin	Abdomen	Surgery	24	1	Male
20	Keloid+Normal skin	Chest	No obvious incentive	46	34	Male
21	Keloid+Normal skin	Face	Trauma	30	25	Male
