# Supplementary material for: Aberrantly Expressed Small Noncoding RNAome in Keloid Skin Tissue
Source: Front Genet. 2022 Apr 13;13:803083. doi: 10.3389/fgene.2022.803083 (PMC9045488; doi:10.3389/fgene.2022.803083)
Supplement: Supplementary file 6 [file DataSheet1.XLS]

GO.ID	Term	Ontology	GeneRatio	BgRatio	Pvalue	Qvalue	Score	GeneID	color
GO:0006468	protein phosphorylation	biological_process	95|1814	646|21493	6.28655817061157e-08	0.000127947031506455	1.74241195927103	ENSG00000259030; ENSG00000116783; ENSG00000169418; ENSG00000196182; ENSG00000173846; ENSG00000135409; ENSG00000123374; ENSG00000103507; ENSG00000140443; ENSG00000140795; ENSG00000102882; ENSG00000156873; ENSG00000159792; ENSG00000171435; ENSG00000185974; ENSG00000152520; ENSG00000111725; ENSG00000198208; ENSG00000162889; ENSG00000154358; ENSG00000143674; ENSG00000148660; ENSG00000160584; ENSG0000…	red
GO:0016310	phosphorylation	biological_process	102|1814	729|21493	2.48656883357094e-07	0.00027090513081536	1.65780100816239	ENSG00000116783; ENSG00000143627; ENSG00000142675; ENSG00000196182; ENSG00000173846; ENSG00000135409; ENSG00000123374; ENSG00000103507; ENSG00000140443; ENSG00000140795; ENSG00000102882; ENSG00000156873; ENSG00000179918; ENSG00000159792; ENSG00000171435; ENSG00000185974; ENSG00000111725; ENSG00000100865; ENSG00000166165; ENSG00000198208; ENSG00000143774; ENSG00000150867; ENSG00000133056; ENSG0000…	red
GO:0043547	positive regulation of GTPase activity	biological_process	89|1814	637|21493	1.53878496310527e-06	0.00100587943377723	1.65542812833725	ENSG00000158055; ENSG00000204084; ENSG00000177606; ENSG00000166225; ENSG00000079337; ENSG00000123338; ENSG00000076344; ENSG00000131899; ENSG00000132535; ENSG00000273167; ENSG00000126217; ENSG00000100852; ENSG00000154358; ENSG00000143333; ENSG00000135824; ENSG00000148660; ENSG00000137486; ENSG00000165895; ENSG00000110237; ENSG00000174775; ENSG00000213445; ENSG00000149182; ENSG00000167994; ENSG0000…	red
GO:0045944	positive regulation of transcription from RNA polymerase II promoter	biological_process	130|1814	1046|21493	4.30493123054006e-06	0.00220119466441014	1.47255465773957	ENSG00000185630; ENSG00000116128; ENSG00000160685; ENSG00000143190; ENSG00000177551; ENSG00000158055; ENSG00000157216; ENSG00000092847; ENSG00000116731; ENSG00000025800; ENSG00000163874; ENSG00000177606; ENSG00000162367; ENSG00000012822; ENSG00000166888; ENSG00000011465; ENSG00000140853; ENSG00000005339; ENSG00000102882; ENSG00000008710; ENSG00000179588; ENSG00000108509; ENSG00000089250; ENSG0000…	red
GO:0006351	transcription, DNA-templated	biological_process	268|1814	2529|21493	3.15489718734995e-05	0.010854244616866	1.25558384917972	ENSG00000156150; ENSG00000185630; ENSG00000143614; ENSG00000160685; ENSG00000143190; ENSG00000177551; ENSG00000163374; ENSG00000116580; ENSG00000162676; ENSG00000142611; ENSG00000204219; ENSG00000158055; ENSG00000187815; ENSG00000157216; ENSG00000116205; ENSG00000130940; ENSG00000092847; ENSG00000204859; ENSG00000116731; ENSG00000184677; ENSG00000163874; ENSG00000177606; ENSG00000162367; ENSG0000…	red
GO:0006417	regulation of translation	biological_process	27|1814	148|21493	0.000106282699227536	0.0302066618857207	2.16153267379838	ENSG00000092847; ENSG00000139546; ENSG00000161642; ENSG00000125207; ENSG00000204842; ENSG00000089154; ENSG00000158615; ENSG00000107954; ENSG00000114867; ENSG00000073792; ENSG00000108349; ENSG00000108443; ENSG00000155506; ENSG00000164587; ENSG00000070814; ENSG00000167657; ENSG00000099875; ENSG00000134030; ENSG00000088038; ENSG00000115211; ENSG00000188425; ENSG00000100227; ENSG00000196730; ENSG0000…	red
GO:0010508	positive regulation of autophagy	biological_process	12|1814	43|21493	0.00016253468853797	0.0402474934155734	3.30653060177944	ENSG00000163874; ENSG00000011465; ENSG00000186815; ENSG00000100644; ENSG00000171206; ENSG00000198382; ENSG00000110497; ENSG00000141569; ENSG00000118046; ENSG00000196730; ENSG00000112561; ENSG00000078804	red
GO:0070588	calcium ion transmembrane transport	biological_process	25|1814	136|21493	0.000166239646716499	0.0402474934155734	2.17801494908879	ENSG00000188782; ENSG00000159363; ENSG00000177119; ENSG00000110881; ENSG00000196557; ENSG00000008710; ENSG00000196689; ENSG00000074370; ENSG00000187688; ENSG00000186815; ENSG00000089060; ENSG00000118762; ENSG00000133657; ENSG00000067191; ENSG00000198838; ENSG00000074621; ENSG00000175344; ENSG00000130529; ENSG00000130943; ENSG00000150995; ENSG00000100346; ENSG00000198785; ENSG00000160325; ENSG0000…	red
GO:0035556	intracellular signal transduction	biological_process	63|1814	476|21493	0.000238658611816564	0.0520024554168724	1.56817076334393	ENSG00000259030; ENSG00000116783; ENSG00000169418; ENSG00000079337; ENSG00000120833; ENSG00000076344; ENSG00000140795; ENSG00000102882; ENSG00000156873; ENSG00000159792; ENSG00000171435; ENSG00000126217; ENSG00000111252; ENSG00000100628; ENSG00000175137; ENSG00000143674; ENSG00000151208; ENSG00000148660; ENSG00000168067; ENSG00000213445; ENSG00000072518; ENSG00000171219; ENSG00000068831; ENSG0000…	red
GO:0030278	regulation of ossification	biological_process	6|1814	13|21493	0.000365465015230548	0.0630132345370158	5.46849291832754	ENSG00000185630; ENSG00000102882; ENSG00000173153; ENSG00000164066; ENSG00000170577; ENSG00000124813	red
GO:0005737	cytoplasm	cellular_component	695|1814	6572|21493	1.30412273173409e-13	8.52484438323021e-10	1.25298827138084	ENSG00000162688; ENSG00000065135; ENSG00000168765; ENSG00000264522; ENSG00000160753; ENSG00000185630; ENSG00000116128; ENSG00000160688; ENSG00000163468; ENSG00000259030; ENSG00000116783; ENSG00000178104; ENSG00000163346; ENSG00000132688; ENSG00000173110; ENSG00000182134; ENSG00000143624; ENSG00000163374; ENSG00000143627; ENSG00000134202; ENSG00000143603; ENSG00000186150; ENSG00000142675; ENSG0000…	green
GO:0005856	cytoskeleton	cellular_component	158|1814	1277|21493	5.05667172045445e-07	0.000398537861664563	1.46597291232639	ENSG00000065135; ENSG00000160753; ENSG00000163468; ENSG00000178104; ENSG00000163346; ENSG00000127603; ENSG00000116198; ENSG00000188807; ENSG00000158195; ENSG00000159023; ENSG00000116871; ENSG00000127423; ENSG00000131697; ENSG00000163874; ENSG00000173846; ENSG00000153179; ENSG00000172602; ENSG00000118308; ENSG00000189182; ENSG00000123374; ENSG00000166847; ENSG00000158486; ENSG00000102882; ENSG0000…	green
GO:0016459	myosin complex	cellular_component	17|1814	58|21493	3.59279410242835e-06	0.00213504797857225	3.47280728434019	ENSG00000166866; ENSG00000006788; ENSG00000091536; ENSG00000196535; ENSG00000197616; ENSG00000092054; ENSG00000215375; ENSG00000176658; ENSG00000278259; ENSG00000266714; ENSG00000104081; ENSG00000128849; ENSG00000105357; ENSG00000100345; ENSG00000071909; ENSG00000099331; ENSG00000078814	green
GO:0005634	nucleus	cellular_component	648|1814	6740|21493	1.90443903079221e-05	0.00869820966830183	1.13913413313529	ENSG00000162688; ENSG00000065135; ENSG00000156150; ENSG00000143368; ENSG00000264522; ENSG00000143631; ENSG00000160753; ENSG00000185630; ENSG00000116128; ENSG00000198929; ENSG00000259030; ENSG00000116783; ENSG00000213516; ENSG00000178104; ENSG00000143418; ENSG00000143614; ENSG00000163346; ENSG00000160685; ENSG00000143190; ENSG00000177551; ENSG00000143624; ENSG00000163374; ENSG00000134202; ENSG0000…	green
GO:0005654	nucleoplasm	cellular_component	340|1814	3291|21493	1.99596598668762e-05	0.00869820966830183	1.22408278633686	ENSG00000143368; ENSG00000185630; ENSG00000116128; ENSG00000143614; ENSG00000160685; ENSG00000143190; ENSG00000143624; ENSG00000116580; ENSG00000142611; ENSG00000158055; ENSG00000176261; ENSG00000196182; ENSG00000160075; ENSG00000130940; ENSG00000092847; ENSG00000204859; ENSG00000025800; ENSG00000163874; ENSG00000085999; ENSG00000177606; ENSG00000173846; ENSG00000094914; ENSG00000139546; ENSG0000…	green
GO:0005829	cytosol	cellular_component	507|1814	5149|21493	2.31403193528507e-05	0.00945403836718442	1.16666138488693	ENSG00000162688; ENSG00000168765; ENSG00000264522; ENSG00000215853; ENSG00000143631; ENSG00000160753; ENSG00000160688; ENSG00000163468; ENSG00000198929; ENSG00000163346; ENSG00000173110; ENSG00000143627; ENSG00000134202; ENSG00000142611; ENSG00000196182; ENSG00000158195; ENSG00000159023; ENSG00000162520; ENSG00000116871; ENSG00000116525; ENSG00000090621; ENSG00000160075; ENSG00000130940; ENSG0000…	green
GO:0005938	cell cortex	cellular_component	26|1814	137|21493	7.18096259281963e-05	0.0213367357423014	2.24860171094247	ENSG00000142675; ENSG00000159023; ENSG00000157782; ENSG00000130787; ENSG00000089159; ENSG00000073712; ENSG00000137497; ENSG00000175104; ENSG00000002834; ENSG00000170776; ENSG00000113758; ENSG00000171560; ENSG00000131398; ENSG00000115216; ENSG00000100345; ENSG00000106078; ENSG00000006747; ENSG00000067840; ENSG00000196924; ENSG00000120899; ENSG00000169398; ENSG00000074054; ENSG00000160460; ENSG0000…	green
GO:0005578	proteinaceous extracellular matrix	cellular_component	51|1814	358|21493	0.00015520472639561	0.0402474934155734	1.68790074713741	ENSG00000215853; ENSG00000142798; ENSG00000171812; ENSG00000084636; ENSG00000139219; ENSG00000011465; ENSG00000178226; ENSG00000141098; ENSG00000134871; ENSG00000185070; ENSG00000100473; ENSG00000159166; ENSG00000134917; ENSG00000187689; ENSG00000166147; ENSG00000157766; ENSG00000136378; ENSG00000169783; ENSG00000187720; ENSG00000152377; ENSG00000087116; ENSG00000081148; ENSG00000114251; ENSG0000…	green
GO:0014069	postsynaptic density	cellular_component	33|1814	204|21493	0.000218440987265385	0.0492384221748835	1.91665315519813	ENSG00000160753; ENSG00000159023; ENSG00000169181; ENSG00000141480; ENSG00000132535; ENSG00000157782; ENSG00000130787; ENSG00000151208; ENSG00000107954; ENSG00000156395; ENSG00000148660; ENSG00000137486; ENSG00000163110; ENSG00000174871; ENSG00000108852; ENSG00000138592; ENSG00000152377; ENSG00000171992; ENSG00000155511; ENSG00000144868; ENSG00000175866; ENSG00000126464; ENSG00000100151; ENSG0000…	green
GO:0042995	cell projection	cellular_component	101|1814	848|21493	0.000252474198216687	0.0528152408013617	1.41118930852281	ENSG00000188782; ENSG00000127603; ENSG00000116198; ENSG00000158195; ENSG00000131697; ENSG00000161642; ENSG00000158486; ENSG00000008710; ENSG00000047578; ENSG00000157423; ENSG00000196689; ENSG00000131899; ENSG00000132613; ENSG00000154099; ENSG00000015413; ENSG00000132535; ENSG00000091536; ENSG00000089250; ENSG00000136099; ENSG00000165795; ENSG00000073712; ENSG00000042781; ENSG00000116852; ENSG0000…	green
GO:0005515	protein binding	molecular_function	953|1814	9650|21493	5.58993524851565e-12	1.82702620490959e-08	1.17010636900103	ENSG00000162688; ENSG00000065135; ENSG00000168765; ENSG00000143368; ENSG00000264522; ENSG00000143631; ENSG00000160753; ENSG00000185630; ENSG00000116128; ENSG00000160688; ENSG00000163468; ENSG00000198929; ENSG00000116783; ENSG00000178104; ENSG00000143418; ENSG00000143614; ENSG00000163346; ENSG00000160685; ENSG00000173110; ENSG00000143190; ENSG00000177551; ENSG00000143624; ENSG00000163374; ENSG0000…	blue
GO:0004674	protein serine/threonine kinase activity	molecular_function	70|1814	432|21493	8.65421297203038e-08	0.000127947031506455	1.9198798440116	ENSG00000116783; ENSG00000196182; ENSG00000173846; ENSG00000135409; ENSG00000123374; ENSG00000103507; ENSG00000140795; ENSG00000102882; ENSG00000156873; ENSG00000159792; ENSG00000171435; ENSG00000185974; ENSG00000198208; ENSG00000162889; ENSG00000154358; ENSG00000143674; ENSG00000148660; ENSG00000160584; ENSG00000073803; ENSG00000061938; ENSG00000168067; ENSG00000072518; ENSG00000173327; ENSG0000…	blue
GO:0004672	protein kinase activity	molecular_function	85|1814	563|21493	9.78660869010723e-08	0.000127947031506455	1.78883501324806	ENSG00000259030; ENSG00000116783; ENSG00000169418; ENSG00000196182; ENSG00000173846; ENSG00000135409; ENSG00000123374; ENSG00000103507; ENSG00000140443; ENSG00000140795; ENSG00000102882; ENSG00000156873; ENSG00000159792; ENSG00000171435; ENSG00000185974; ENSG00000152520; ENSG00000111725; ENSG00000198208; ENSG00000162889; ENSG00000154358; ENSG00000143674; ENSG00000148660; ENSG00000160584; ENSG0000…	blue
GO:0016301	kinase activity	molecular_function	101|1814	729|21493	4.55395134746157e-07	0.000398537861664563	1.64154805710198	ENSG00000116783; ENSG00000143627; ENSG00000142675; ENSG00000196182; ENSG00000173846; ENSG00000135409; ENSG00000123374; ENSG00000103507; ENSG00000140443; ENSG00000140795; ENSG00000102882; ENSG00000156873; ENSG00000179918; ENSG00000159792; ENSG00000171435; ENSG00000185974; ENSG00000111725; ENSG00000100865; ENSG00000166165; ENSG00000198208; ENSG00000143774; ENSG00000150867; ENSG00000133056; ENSG0000…	blue
GO:0019904	protein domain specific binding	molecular_function	47|1814	261|21493	5.48711548668602e-07	0.000398537861664563	2.13362016162077	ENSG00000065135; ENSG00000157077; ENSG00000079337; ENSG00000181852; ENSG00000123374; ENSG00000174943; ENSG00000008710; ENSG00000109079; ENSG00000141480; ENSG00000170037; ENSG00000100644; ENSG00000154370; ENSG00000139083; ENSG00000111676; ENSG00000109906; ENSG00000168818; ENSG00000110048; ENSG00000173153; ENSG00000176658; ENSG00000131759; ENSG00000005884; ENSG00000109062; ENSG00000108424; ENSG0000…	blue
GO:0005524	ATP binding	molecular_function	189|1814	1639|21493	4.37757715063853e-06	0.00220119466441014	1.36628910924657	ENSG00000160688; ENSG00000163468; ENSG00000259030; ENSG00000116783; ENSG00000173110; ENSG00000143627; ENSG00000169418; ENSG00000196182; ENSG00000159363; ENSG00000085999; ENSG00000173846; ENSG00000166866; ENSG00000135409; ENSG00000123374; ENSG00000103507; ENSG00000140853; ENSG00000140443; ENSG00000066813; ENSG00000140795; ENSG00000158486; ENSG00000102882; ENSG00000156873; ENSG00000179918; ENSG0000…	blue
GO:0003779	actin binding	molecular_function	56|1814	378|21493	2.52125892742818e-05	0.00959684110077488	1.75531871452489	ENSG00000160753; ENSG00000127603; ENSG00000158195; ENSG00000159023; ENSG00000166866; ENSG00000149925; ENSG00000132613; ENSG00000006788; ENSG00000091536; ENSG00000133030; ENSG00000130787; ENSG00000197616; ENSG00000092054; ENSG00000165959; ENSG00000054654; ENSG00000078114; ENSG00000177791; ENSG00000156113; ENSG00000118579; ENSG00000163110; ENSG00000176658; ENSG00000002834; ENSG00000278259; ENSG0000…	blue
GO:0005201	extracellular matrix structural constituent	molecular_function	18|1814	73|21493	2.64260841905395e-05	0.00959684110077488	2.92152361390101	ENSG00000171812; ENSG00000139219; ENSG00000134871; ENSG00000184956; ENSG00000172638; ENSG00000166147; ENSG00000081148; ENSG00000145681; ENSG00000101680; ENSG00000163520; ENSG00000196739; ENSG00000204291; ENSG00000130635; ENSG00000049540; ENSG00000188153; ENSG00000169894; ENSG00000142449; ENSG00000130287	blue
GO:0019899	enzyme binding	molecular_function	55|1814	373|21493	3.38718683331009e-05	0.0110707527551872	1.74708330500634	ENSG00000168765; ENSG00000178104; ENSG00000173110; ENSG00000134202; ENSG00000177606; ENSG00000162367; ENSG00000139546; ENSG00000156873; ENSG00000141480; ENSG00000168961; ENSG00000110917; ENSG00000100906; ENSG00000100644; ENSG00000082175; ENSG00000167771; ENSG00000131759; ENSG00000108424; ENSG00000108349; ENSG00000178607; ENSG00000166949; ENSG00000140505; ENSG00000033800; ENSG00000113721; ENSG0000…	blue
GO:0046872	metal ion binding	molecular_function	392|1814	3904|21493	5.41597125404229e-05	0.0168587375877707	1.18969603448587	ENSG00000065135; ENSG00000264522; ENSG00000215853; ENSG00000143631; ENSG00000116783; ENSG00000143614; ENSG00000160685; ENSG00000143627; ENSG00000162676; ENSG00000142611; ENSG00000083444; ENSG00000142634; ENSG00000117215; ENSG00000204219; ENSG00000127603; ENSG00000187815; ENSG00000142700; ENSG00000176261; ENSG00000187144; ENSG00000159363; ENSG00000142798; ENSG00000116525; ENSG00000130940; ENSG0000…	blue
