# Supplementary material for: Aberrantly Expressed Small Noncoding RNAome in Keloid Skin Tissue
Source: Front Genet. 2022 Apr 13;13:803083. doi: 10.3389/fgene.2022.803083 (PMC9045488; doi:10.3389/fgene.2022.803083)
Supplement: Supplementary file 7 [file DataSheet2.XLSX]

## Sheet: Sheet1
miRNA	Target	Score	Position	Strand	Gene	Gene_detail	GO_id
hsa-miR-656-5p	ENST00000256594	175	2054443	3953	ENSG00000134202	GSTM3;glutathione S-transferase mu 3 [Source:HGNC Symbol;Acc:HGNC:4635]	GO:0018916;GO:0016740;GO:0008065;GO:0005515;GO:0042802;GO:0004364;GO:0006749;GO:0005829;GO:0043627;GO:0070062;GO:0070458;GO:0043295;GO:0042803;GO:0005737;GO:0042178;GO:1901687;GO:0005634;GO:0035686;GO:0019899;GO:0008152
hsa-miR-5571-3p	ENST00000368088	162	5696501	2314	ENSG00000162728	KCNJ9;potassium voltage-gated channel subfamily J member 9 [Source:HGNC Symbol;Acc:HGNC:6270]	GO:0005244;GO:0006811;GO:0034765;GO:0016021;GO:0005515;GO:0006813;GO:0016020;GO:0006810;GO:0005886;GO:0010107;GO:0015467;GO:0005242;GO:0005887
hsa-miR-212-3p	ENST00000361897	174	416991	2948	ENSG00000198929	NOS1AP;nitric oxide synthase 1 adaptor protein [Source:HGNC Symbol;Acc:HGNC:16859]	GO:0005515;GO:0033017;GO:0050998;GO:0005829;GO:0031965;GO:0048471;GO:1902937;GO:0045429;GO:1903762;GO:2000170;GO:0010750;GO:0030018;GO:0042383;GO:1901381;GO:0005634;GO:0050999;GO:0098901;GO:0010628;GO:1902261;GO:1902514;GO:0003062;GO:0005739;GO:0005901;GO:0051000;GO:1990454;GO:0060307;GO:0045428;GO:0030315;GO:1901841;GO:0042981
hsa-miR-483-5p	ENST00000320238	160	1194204	58	ENSG00000177551	NHLH2;nescient helix-loop-helix 2 [Source:HGNC Symbol;Acc:HGNC:7818]	GO:0000977;GO:0030154;GO:0006351;GO:0005515;GO:0046983;GO:0006355;GO:0051091;GO:0042698;GO:0007275;GO:0007417;GO:0003677;GO:0005634;GO:0007617;GO:0000981;GO:0001102;GO:0045944;GO:0005667
hsa-miR-887-5p	ENST00000488961	166	2756753	2760	ENSG00000127325	BEST3;bestrophin 3 [Source:HGNC Symbol;Acc:HGNC:17105]	GO:0006811;GO:1902476;GO:0005254;GO:0016021;GO:0003674;GO:0008150;GO:0034707;GO:0016020;GO:0043271;GO:0006810;GO:0005886;GO:0015698;GO:0006821
hsa-miR-323b-3p	ENST00000550147	177	3862186	418	ENSG00000139546	TARBP2;TARBP2, RISC loading complex RNA binding subunit [Source:HGNC Symbol;Acc:HGNC:11569]	GO:0035197;GO:0031047;GO:0005515;GO:0006469;GO:0042802;GO:0031054;GO:0045727;GO:0005829;GO:0045070;GO:0007286;GO:0048471;GO:0035068;GO:0010586;GO:0050689;GO:0070578;GO:0005737;GO:0042803;GO:0006417;GO:0016442;GO:0030423;GO:0046782;GO:0005634;GO:0070883;GO:0003725;GO:0019899;GO:0005654;GO:0016604;GO:0007338;GO:0036002;GO:0035264;GO:0030422;GO:0035196;GO:0035280;GO:0003723;GO:0047485;GO:0035087
hsa-miR-216a-5p	ENST00000374113	167	374320	1299	ENSG00000178645	C10orf53;chromosome 10 open reading frame 53 [Source:HGNC Symbol;Acc:HGNC:27421]	-
hsa-miR-122-5p	ENST00000557284	188	522325	1528	ENSG00000259030	FPGT-TNNI3K;FPGT-TNNI3K readthrough [Source:HGNC Symbol;Acc:HGNC:42952]	GO:1903779;GO:0005524;GO:0002027;GO:0005634;GO:0004672;GO:0006468;GO:0005737;GO:0004871;GO:0035556
hsa-miR-202-5p	ENST00000268042	176	1607468	1840	ENSG00000140450	ARRDC4;arrestin domain containing 4 [Source:HGNC Symbol;Acc:HGNC:28087]	GO:0005515;GO:0016020;GO:0031410;GO:0005886;GO:0051443;GO:0005769;GO:0005768
hsa-miR-433-5p	ENST00000580903	163	1443984	43	ENSG00000154957	ZNF18;zinc finger protein 18 [Source:HGNC Symbol;Acc:HGNC:12969]	GO:0006351;GO:0005515;GO:0006355;GO:0005622;GO:0003677;GO:0005634;GO:0006357;GO:0000981;GO:0003676;GO:0003700;GO:0046872
hsa-miR-483-3p	ENST00000370119	169	1196634	997	ENSG00000162692	VCAM1;vascular cell adhesion molecule 1 [Source:HGNC Symbol;Acc:HGNC:12663]	GO:0009897;GO:0042102;GO:0009986;GO:0009308;GO:0016020;GO:0007155;GO:0050776;GO:0035094;GO:0010212;GO:0007584;GO:0005783;GO:0002102;GO:0070062;GO:0010043;GO:0005615;GO:0045177;GO:0035924;GO:0002526;GO:0005769;GO:0060333;GO:0007568;GO:0007160;GO:0005178;GO:0030183;GO:0005902;GO:0030198;GO:0007157;GO:0016021;GO:0007159;GO:0005794;GO:0050901;GO:0042383;GO:0002544;GO:0050839;GO:0016337;GO:0005886;GO:…
hsa-miR-618	ENST00000449836	184	2084104	1854	ENSG00000196653	ZNF502;zinc finger protein 502 [Source:HGNC Symbol;Acc:HGNC:23718]	GO:0006351;GO:0005515;GO:0006355;GO:0044791;GO:0003677;GO:0005634;GO:0003676;GO:0044794;GO:0046872
hsa-miR-212-5p	ENST00000439858	178	439293	64	ENSG00000179178	TMEM125;transmembrane protein 125 [Source:HGNC Symbol;Acc:HGNC:28275]	GO:0003674;GO:0016021;GO:0008150;GO:0005575;GO:0016020
hsa-miR-200c-3p	ENST00000550418	179	958307	2837	ENSG00000078328	RBFOX1;RNA binding protein, fox-1 homolog 1 [Source:HGNC Symbol;Acc:HGNC:18222]	GO:0000381;GO:0050885;GO:0005515;GO:0006397;GO:0008380;GO:0005634;GO:2001014;GO:0043484;GO:0003729;GO:0050658;GO:0005802;GO:0003676;GO:0005737;GO:0003723;GO:0008022;GO:0007399
hsa-miR-182-5p	ENST00000550389	179	423121	5657	ENSG00000166225	FRS2;fibroblast growth factor receptor substrate 2 [Source:HGNC Symbol;Acc:HGNC:16971]	GO:0014066;GO:0046934;GO:0005515;GO:0005911;GO:0016020;GO:0003281;GO:0007405;GO:0007185;GO:0001702;GO:0001759;GO:0005913;GO:0070307;GO:0005088;GO:0007186;GO:0070372;GO:0007411;GO:0046619;GO:0036092;GO:0048015;GO:0002088;GO:0008543;GO:0008595;GO:0005168;GO:0005768;GO:0043547;GO:0005737;GO:0005887;GO:0000165;GO:0005104;GO:2000726;GO:0000186;GO:0005886;GO:0019211;GO:0016303;GO:0030900;GO:0012505;GO:…
hsa-miR-183-5p	ENST00000445105	184	369297	1616	ENSG00000114279	FGF12;fibroblast growth factor 12 [Source:HGNC Symbol;Acc:HGNC:3668]	GO:0005515;GO:2000649;GO:0005615;GO:0003254;GO:0008543;GO:1902305;GO:0007268;GO:0044325;GO:0008344;GO:0010765;GO:0005634;GO:1905150;GO:0086002;GO:0007507;GO:0007165;GO:0017080;GO:0050905;GO:0007267;GO:0008083;GO:0098908;GO:2001258;GO:0007399
hsa-miR-221-3p	ENST00000081029	181	541540	1769	ENSG00000061794	MRPS35;mitochondrial ribosomal protein S35 [Source:HGNC Symbol;Acc:HGNC:16635]	GO:0005840;GO:0070126;GO:0042769;GO:0070125;GO:0005739;GO:0003735;GO:0005743;GO:0005763;GO:0003723;GO:0030529
hsa-miR-6510-3p	ENST00000368061	167	6125349	587	ENSG00000162738	VANGL2;VANGL planar cell polarity protein 2 [Source:HGNC Symbol;Acc:HGNC:15511]	GO:0060071;GO:0005515;GO:0060490;GO:0090179;GO:0005911;GO:0045197;GO:0048103;GO:0016020;GO:0060488;GO:1905515;GO:0090177;GO:0003402;GO:0060993;GO:0060489;GO:0043507;GO:0016323;GO:0090103;GO:0016328;GO:0036515;GO:0036342;GO:0035567;GO:0030111;GO:0001843;GO:0001736;GO:0007275;GO:0001942;GO:0032835;GO:0060122;GO:0035787;GO:0003149;GO:1904938;GO:0001947;GO:0016021;GO:0060119;GO:0035019;GO:0005886;GO:…
hsa-miR-135a-5p	ENST00000508954	152	563073	607	ENSG00000273841	TAF9;TATA-box binding protein associated factor 9 [Source:HGNC Symbol;Acc:HGNC:11542]	GO:0044212;GO:0005515;GO:0006974;GO:0042795;GO:0003713;GO:0030914;GO:0045944;GO:0050821;GO:0033276;GO:0000124;GO:0033613;GO:0070555;GO:0001075;GO:0071339;GO:0002039;GO:0006366;GO:0006351;GO:0070742;GO:0005634;GO:0046982;GO:0051123;GO:0043066;GO:0070761;GO:0043966;GO:0032435;GO:0005654;GO:0060760;GO:0005669;GO:1902166;GO:0006355;GO:0051117;GO:0000492;GO:1901796;GO:0003677;GO:0030307;GO:0006367;GO:…
hsa-miR-210-3p	ENST00000359297	153	429653	2631	ENSG00000196182	STK40;serine/threonine kinase 40 [Source:HGNC Symbol;Acc:HGNC:21373]	GO:0016740;GO:0005515;GO:0004674;GO:0005977;GO:0048286;GO:0005829;GO:0060425;GO:0003016;GO:0016301;GO:0010468;GO:0000166;GO:0005737;GO:0005634;GO:0006468;GO:0043066;GO:0005654;GO:0016310;GO:0030324;GO:0043408;GO:0005524;GO:0035264;GO:0004672
hsa-miR-200a-5p	ENST00000261383	164	1003753	8443	ENSG00000158486	DNAH3;dynein axonemal heavy chain 3 [Source:HGNC Symbol;Acc:HGNC:2949]	GO:0007018;GO:0005874;GO:0003774;GO:0005524;GO:0005858;GO:0005929;GO:0003777;GO:0060285;GO:0000166;GO:0005856;GO:0030286;GO:0005737;GO:0042995
hsa-miR-141-5p	ENST00000372525	172	622097	317	ENSG00000164008	C1orf50;chromosome 1 open reading frame 50 [Source:HGNC Symbol;Acc:HGNC:28795]	GO:0005515;GO:0042802
hsa-miR-4520-3p	ENST00000371884	163	4796866	1629	ENSG00000162367	TAL1;TAL bHLH transcription factor 1, erythroid differentiation factor [Source:HGNC Symbol;Acc:HGNC:11556]	GO:0044212;GO:0007626;GO:0000122;GO:0045165;GO:0005515;GO:0060218;GO:0000979;GO:2000036;GO:0045931;GO:0045799;GO:0042127;GO:0045637;GO:0003700;GO:0045944;GO:0005667;GO:0045648;GO:0060375;GO:0043249;GO:0000980;GO:0046983;GO:0007275;GO:0000790;GO:0043234;GO:0031334;GO:0000118;GO:0035162;GO:0042826;GO:0030182;GO:0030154;GO:0006351;GO:0033193;GO:0005634;GO:0030221;GO:0003682;GO:0046982;GO:0030220;GO:…
hsa-miR-412-5p	ENST00000239026	172	1019410	1249	ENSG00000119969	HELLS;helicase, lymphoid-specific [Source:HGNC Symbol;Acc:HGNC:4861]	GO:0005515;GO:0007275;GO:0010216;GO:0031508;GO:0000166;GO:0006342;GO:0007049;GO:0006351;GO:0005634;GO:0051301;GO:0006306;GO:0003682;GO:0001655;GO:0043066;GO:2001243;GO:0005721;GO:0046651;GO:0006346;GO:0004386;GO:0006355;GO:0016787;GO:0005524;GO:0000775
hsa-miR-205-5p	ENST00000369771	167	394720	919	ENSG00000143105	KCNA10;potassium voltage-gated channel subfamily A member 10 [Source:HGNC Symbol;Acc:HGNC:6219]	GO:0005244;GO:0034765;GO:0006811;GO:0005249;GO:0005216;GO:0005267;GO:0016021;GO:0006813;GO:0016020;GO:0006810;GO:0051260;GO:0005886;GO:0008076;GO:0005221;GO:0055085;GO:0071805
hsa-miR-27a-5p	ENST00000328928	169	137942	1481	ENSG00000130775	THEMIS2;thymocyte selection associated family member 2 [Source:HGNC Symbol;Acc:HGNC:16839]	GO:0005515;GO:0050852;GO:0006954;GO:0002376;GO:0005634;GO:0007155;GO:0005737
hsa-novel-84-mature	ENST00000357395	179	9117058	6734	ENSG00000054654	SYNE2;spectrin repeat containing nuclear envelope protein 2 [Source:HGNC Symbol;Acc:HGNC:17084]	GO:0030054;GO:0005640;GO:0005515;GO:0034993;GO:0033017;GO:0016020;GO:0010761;GO:0005856;GO:0007097;GO:0016235;GO:0031965;GO:0070062;GO:0051015;GO:0006998;GO:0051642;GO:0007163;GO:0005737;GO:0005925;GO:0031527;GO:0030018;GO:0016021;GO:0031022;GO:0005634;GO:0030335;GO:0005886;GO:0031981;GO:0005654;GO:1902017;GO:0030016;GO:0005739;GO:0003779;GO:0045111;GO:0090286;GO:0005635;GO:0031258;GO:0021817;GO:…
hsa-miR-4742-5p	ENST00000330753	176	5867456	10470	ENSG00000185070	FLRT2;fibronectin leucine rich transmembrane protein 2 [Source:HGNC Symbol;Acc:HGNC:3761]	GO:0030054;GO:0006469;GO:0008150;GO:0005911;GO:0016020;GO:0007155;GO:0005783;GO:0070062;GO:0005576;GO:0005615;GO:0007411;GO:0050919;GO:0004860;GO:0007275;GO:0043005;GO:0008543;GO:2001222;GO:0005737;GO:0005887;GO:0005925;GO:0003007;GO:0045202;GO:0016021;GO:0005104;GO:0005057;GO:0046426;GO:0005886;GO:0005578;GO:0045499;GO:0051965;GO:0061343;GO:0071711;GO:0030674;GO:0005789;GO:0031090;GO:0043231;GO:…
hsa-miR-3659	ENST00000294635	180	3789380	1886	ENSG00000162621	LRRC53;leucine rich repeat containing 53 [Source:HGNC Symbol;Acc:HGNC:25255]	GO:0016020;GO:0016021
hsa-miR-222-5p	ENST00000437048	170	579473	12214	ENSG00000141252	VPS53;VPS53, GARP complex subunit [Source:HGNC Symbol;Acc:HGNC:25608]	GO:0010008;GO:0005515;GO:1990745;GO:0005794;GO:0032588;GO:0007041;GO:0016020;GO:0032456;GO:0006810;GO:0015031;GO:0042147;GO:0055037;GO:0005802;GO:0005768;GO:0005829;GO:0000938;GO:0048471
hsa-miR-3127-5p	ENST00000621013	161	3050153	536	ENSG00000143570	SLC39A1;solute carrier family 39 member 1 [Source:HGNC Symbol;Acc:HGNC:12876]	GO:0060173;GO:0016020;GO:0005783;GO:0005385;GO:0030001;GO:0046873;GO:0022890;GO:0055085;GO:0071577;GO:0006829;GO:0048701;GO:0016021;GO:0006810;GO:0005886;GO:0005102;GO:0006811;GO:0005789;GO:0006812;GO:0001701
hsa-miR-934	ENST00000480058	161	2525036	5357	ENSG00000112739	PRPF4B;pre-mRNA processing factor 4B [Source:HGNC Symbol;Acc:HGNC:17346]	GO:0016310;GO:0016740;GO:0005515;GO:0004674;GO:0005524;GO:0016607;GO:0006397;GO:0000398;GO:0008380;GO:0005634;GO:0004672;GO:0005694;GO:0016301;GO:0000166;GO:0071013;GO:0006468;GO:0003723;GO:0005681
hsa-miR-23a-5p	ENST00000361915	160	96868	68	ENSG00000162688	AGL;amylo-alpha-1, 6-glucosidase, 4-alpha-glucanotransferase [Source:HGNC Symbol;Acc:HGNC:321]	GO:0016740;GO:0005515;GO:0004135;GO:0005977;GO:0016234;GO:0007584;GO:0005829;GO:0016757;GO:0043033;GO:0005576;GO:0004134;GO:0030247;GO:0016798;GO:0009725;GO:0005737;GO:0043312;GO:1904813;GO:0003824;GO:0005634;GO:0031593;GO:0030246;GO:0051384;GO:0004133;GO:0005978;GO:0005980;GO:0016787;GO:0008152;GO:0016529;GO:0034774
